# Supplementary material for: Growth Increase in the Herbaceous Plant Centella asiatica by the Plant Growth-Promoting Rhizobacteria Priestia megaterium HyangYak-01
Source: Plants (Basel). 2023 Jun 21;12(13):2398. doi: 10.3390/plants12132398 (PMC10346698; doi:10.3390/plants12132398)
Supplement: Supplementary file 1 [file plants-12-02398-s001.zip]

Archive with 1 entries (1 files):
- plants-2389522-supplementary.pdf
